# Supplementary material for: OXPHOS Organization and Activity in Mitochondria of Plants with Different Life Strategies
Source: Int J Mol Sci. 2023 Oct 16;24(20):15229. doi: 10.3390/ijms242015229 (PMC10607765; doi:10.3390/ijms242015229)
Supplement: Supplementary file 1 [file ijms-24-15229-s001.zip]

Archive with 1 entries (1 files):
- ijms-2617637-supplementary.pdf
